# Supplementary material for: Biodereplication of Antiplasmodial Extracts: Application of the Amazonian Medicinal Plant Piper coruscans Kunth
Source: Molecules. 2022 Nov 7;27(21):7638. doi: 10.3390/molecules27217638 (PMC9656727; doi:10.3390/molecules27217638)
Supplement: Supplementary file 1 [file molecules-27-07638-s001.zip]

Archive with 1 entries (1 files):
- molecules-1985904-supplementary.pdf
